# Supplementary material for: The impact of slip perturbations on minimum toe clearance during walking in younger and older adults
Source: PLoS One. 2025 May 23;20(5):e0323307. doi: 10.1371/journal.pone.0323307 (PMC12101655; doi:10.1371/journal.pone.0323307)
Supplement: S1 File — (XLSX) [file pone.0323307.s001.xlsx]

## Sheet: Sheet1
	Toe Clearance (m)
Subject ID	Slip Perturbation	Habitural	Preferred Speed (m/s)
OA01	0.072527	0.0597101	1.37
OA02	0.0359803	0.0504648	1.57
OA03	0.0741935	0.0532018	1.3
OA05	0.0660898	0.0560107	1.33
OA06	0.0790914	0.0702017	1.34
OA07	0.0756478	0.0570284	1.12
OA08	0.0786153	0.0520881	1.33
OA09	0.0742502	0.0520299	1.2
OA10	0.105538	0.0790387	1.28
OA11	0.0740932	0.0733611	1.26
OA12	0.065915	0.0570341	1.1
OA13	0.0650677	0.0572996	1.24
OA14	0.0834696	0.0721861	1.34
OA15	0.057336	0.0676	1.13
OA16	0.0323429	0.0485993	1.1
OA19	0.078451	0.0483576	1.39
OA20	0.08521	0.0667633	0.88
OA21	0.064078	0.0519871	0.93
OA23	0.0330075	0.0459608	1
OA24	0.0591172	0.0637483	1.22
OA25	0.0254668	0.03698	1
OA26	0.0763086	0.0547761	1.37
OA27	0.0690285	0.0544725	1.35
OA30	0.0466086	0.0436707	0.7
OA31	0.0694483	0.0527707	0.95
OA33	0.0645343	0.0609454	1.02
OA34	0.06722	0.0568645	1.33
OA35	0.0754799	0.0677533	1.09
YA02	0.0764448	0.0574204	1.487
YA03	0.120481	0.0815394	1.24
YA04	0.0641382	0.0522667	1.426
YA05	0.065306	0.0484176	1.39
YA06	0.0593501	0.0513643	1.37
YA07	0.0598539	0.0413741	1.29
YA08	0.0797096	0.0428407	1.53
YA09	0.0701441	0.0557859	1.3
YA10	0.0691623	0.0499947	1.33
YA11	0.0680742	0.0570192	1.37
YA12	0.0687609	0.0495651	1.39
YA13	0.0458225	0.0361616	1.176
YA14	0.0677627	0.0476766	1.454
YA15	0.0867448	0.067289	1.4
YA16	0.0680362	0.0578883	1.27
YA17	0.069898	0.0491522	1.22
YA19	0.0499836	0.0446211	1.3
YA20	0.0767441	0.0554162	1.46
YA21	0.0732412	0.0571795	1.17
YA22	0.0734692	0.0545991	1.45
YA23	0.0535778	0.0478901	1.21
YA26	0.0900315	0.0722321	1.31
YA27	0.0946589	0.0517319	1.38
YA28	0.0810532	0.0533246	1.11
YA29	0.0827922	0.0562112	1.19
YA30	0.0875094	0.0690026	1.6
YA31	0.066794	0.0592843	1.3
YA32	0.0619765	0.0577773	1.41
YA33	0.0744836	0.0598698	1.22
YA34	0.0794204	0.0498536	1.46
